# Supplementary material for: Comparison of Physical and Biochemical Characterizations of SARS-CoV-2 Inactivated by Different Treatments
Source: Viruses. 2022 Aug 31;14(9):1938. doi: 10.3390/v14091938 (PMC9503440; doi:10.3390/v14091938)
Supplement: Supplementary file 1 [file viruses-14-01938-s001.zip]

Archive with 1 entries (1 files):
- viruses-1889480-supplementary.pdf
